# Supplementary material for: High-Frequency Imaging Reveals Synchronised Delta- and Theta-Band Ca2+ Oscillations in the Astrocytic Soma In Vivo
Source: Int J Mol Sci. 2024 Aug 16;25(16):8911. doi: 10.3390/ijms25168911 (PMC11354863; doi:10.3390/ijms25168911)
Supplement: Supplementary file 1 [file ijms-25-08911-s001.zip]

Archive with 1 entries (1 files):
- ijms-3128143-supplementary.pdf
